# Supplementary material for: The Efficacy of Transcutaneous Electrical Acupoint Stimulation as an Adjunct to Standard Bladder Training for Bladder Emptying After Radical Hysterectomy for Cervical Cancer: A Randomized Controlled Trial
Source: Curr Oncol. 2026 Jul 16;33(7):424. doi: 10.3390/curroncol33070424 (PMC13407744; doi:10.3390/curroncol33070424)
Supplement: Supplementary file 1 [file curroncol-33-00424-s001.zip]

Archive with 1 entries (1 files):
- curroncol-4390269-supplementary.pdf
